# Supplementary material for: Perioperative platelet reactivity over time in patients undergoing vascular surgery: An observational pilot study
Source: PLoS One. 2024 Jun 26;19(6):e0304800. doi: 10.1371/journal.pone.0304800 (PMC11207130; doi:10.1371/journal.pone.0304800)
Supplement: S1 File — (XLSX) [file pone.0304800.s001.xlsx]

## Sheet: PLOT_database_2024
Study patient number	Sex	Age at inclusion	Height(m) at inclusion	Weight(kg) at inclusion	BMI(kg/m2) at inclusion	Diabetes Mellitus	Hypercholesterolemia	Hypertension	History of cardiovasc event	Date of cardiovascular event	Smoking status	Kidney failure	APT pre event	Loading dose clopidogrel	APT at inclusion	APT start date	Cholesterol lowering medication at inclusion	Beta blocker at inclusion?	CEA date	Cea side (left right)	Stenose contralateraal (grade)	Cardiovascular event in Follow up	Cardiovascular events specified	Cardiovascular event date	Plateletcount at inclusion *10^9/l	CYP2C19*2 test Loss of Function	CYP2C19*2 test LoF zygotisme	CYP2C19*3 loss of function	CYP2C19*3 loss of function zygotism	CYP2C19*17 test increase of function	CYP2C19*17 test increase of function zygotism	verifynow clopidogrel baseline t1	date of verifynow t1	verifynow clopidogrel baseline t2	date of verifynow t2	verifynow clopidogrel baseline t3	date of verifynow t3	verifynow clopidogrel baseline t4	Date of verifynow t4	verifynow clopidogrel post t1	verifynow clopidogrel post t2	verifynow clopidogrel post t3	verifynow clopidogrel post t4	verify now clopidogrel remming (%)	verify now clopidogrel remming (%) t2	verify now clopidogrel remming (%) t3	verify now clopidogrel remming (%) t4	PRI VASP	Date of PACT t1
756801	male	72	178	83	26.2	no	no	yes	yes	1900-01-01	never	no	Ascal	no	Clopidogrel	2017-11-21	yes	yes	2017-12-14	left	0-50%	No	#NULL!	#NULL!	242	no	Homozygous wildtype	no	Homozygous wildtype	no	Homozygous wildtype	205	2017-12-14	194	2017-12-15	217	2017-12-19	202	2018-02-20	220	221	180	136	0	0	17	33	78.7044	2017-12-14
756802	male	70	168	76	26.9	no	yes	yes	no	2017-12-16	yes	no	none	no	Clopidogrel	2017-12-17	no	no	2017-12-21	left	0-50%	No	#NULL!	#NULL!	999	yes	Heterozygous loss of function	no	Homozygous wildtype	no	Homozygous wildtype	215	2017-12-21	242	2017-12-22	256	#NULL!	184	2018-06-22	221	203	238	161	0	16	7	12	80.3916	2017-12-21
756803	male	94	178	76	23.9	no	no	yes	yes	2017-12-21	never	no	Ascal	no	Clopidogrel	2017-12-27	yes	yes	2018-01-04	left	none	No	#NULL!	#NULL!	#NULL!	no	Homozygous wildtype	no	Homozygous wildtype	yes	Heterozygous increase of function	233	2018-01-04	#NULL!	2018-01-05	253	2018-01-10	#NULL!	#NULL!	179	#NULL!	200	#NULL!	23	#NULL!	21	#NULL!	43.5191	2018-01-04
756804	male	66	188	91.5	25.9	no	no	no	no	2018-01-11	quit recently	no	none	no	Clopidogrel	2018-01-17	yes	no	2018-01-25	left	999	No	#NULL!	#NULL!	999	yes	Heterozygous loss of function	no	Homozygous wildtype	yes	Heterozygous increase of function	247	2018-01-25	239	2018-01-26	#NULL!	#NULL!	254	2019-10-24	163	180	#NULL!	43	34	25	#NULL!	83	67.3041	2018-01-25
756805	male	51	190	108	29.9	no	no	yes	no	2017-07-01	yes	no	none	no	Clopidogrel	2018-01-10	yes	no	2018-02-15	right	0-50%	No	#NULL!	#NULL!	#NULL!	no	Homozygous wildtype	no	Homozygous wildtype	yes	Heterozygous increase of function	142	2018-02-15	157	2018-02-16	198	2018-02-20	156	2019-06-25	163	180	180	126	0	0	9	19	85.0887	2018-02-15
756806	male	60	179	80	25	no	yes	yes	no	2018-01-07	quit long time ago	no	none	no	Clopidogrel	2018-01-25	yes	no	2018-02-16	right	0-50%	No	#NULL!	#NULL!	#NULL!	no	Homozygous wildtype	no	Homozygous wildtype	yes	Homozygous increase of function	203	2018-02-16	190	2018-02-21	208	2018-05-15	203	2019-03-26	54	78	10	37	73	59	95	82	35.3178	2018-02-16
756807	male	71	190	80	22.16	no	no	no	no	2017-09-01	quit long time ago	no	Ascal en clopidogrel	no	Ascal en clopidogrel	2000-01-01	yes	no	2018-03-01	right	0-50%	Yes	TIA	2019-06-06	#NULL!	no	Homozygous wildtype	no	Homozygous wildtype	no	Homozygous wildtype	235	2018-02-20	282	2018-03-01	307	2018-03-02	274	2018-06-26	171	187	259	13	27	33	16	95	58.743	2018-03-01
756808	female	67	156	75	30.8	yes	yes	yes	yes	2017-07-01	yes	no	Ascal	yes	Clopidogrel	2018-02-27	no	yes	2018-03-08	right	0-50%	No	#NULL!	#NULL!	#NULL!	yes	Heterozygous loss of function	no	Homozygous wildtype	no	Homozygous wildtype	226	2018-03-08	274	2018-03-09	#NULL!	#NULL!	#NULL!	#NULL!	181	262	#NULL!	#NULL!	20	4	#NULL!	#NULL!	56.6876	2018-03-08
756809	male	70	179	85	26.5	no	yes	no	yes	2018-01-05	yes	no	none	no	Clopidogrel	2018-02-19	yes	no	2018-03-08	right	0-50%	No	#NULL!	#NULL!	#NULL!	no	Homozygous wildtype	no	Homozygous wildtype	no	Homozygous wildtype	158	2018-03-08	181	2018-03-14	#NULL!	#NULL!	75	2019-10-22	68	103	#NULL!	75	57	43	#NULL!	57	33.2188	2018-03-08
756810	male	57	162	60	22.9	no	yes	yes	yes	2018-01-15	yes	no	Ascal	no	Clopidogrel	2018-03-20	no	no	2018-03-22	left	none	No	#NULL!	#NULL!	#NULL!	no	Homozygous wildtype	no	Homozygous wildtype	no	Homozygous wildtype	151	2018-03-22	226	2018-03-23	#NULL!	#NULL!	234	2018-06-22	10	184	#NULL!	46	94	19	#NULL!	80	70.1777	2018-03-22
756811	male	84	180	81	25	yes	no	no	no	2018-03-23	quit long time ago	no	none	no	Ascal en clopidogrel	2018-03-21	yes	no	2018-03-29	left	0-50%	No	#NULL!	#NULL!	#NULL!	no	Homozygous wildtype	no	Homozygous wildtype	no	Homozygous wildtype	280	2018-03-29	248	2018-03-30	#NULL!	#NULL!	193	2018-06-29	148	187	#NULL!	171	47	25	#NULL!	12	33.7492	2018-03-29
756812	female	72	172	60	20.3	no	no	yes	no	2018-03-17	quit long time ago	no	Clopidogrel	no	Clopidogrel	2018-03-24	yes	no	2018-03-29	right	none	No	#NULL!	#NULL!	#NULL!	no	Homozygous wildtype	no	Homozygous wildtype	no	Homozygous wildtype	#NULL!	#NULL!	237	2018-03-29	#NULL!	#NULL!	244	2018-06-29	#NULL!	102	#NULL!	78	#NULL!	57	#NULL!	68	49.3358	2018-03-29
756813	male	66	185	80	23.4	no	yes	yes	yes	2018-03-20	yes	yes	Other anticoagulant therapy (Vit K or DOAC)	no	Other anticoagulant therapy (Vit K or DOAC)	2000-01-01	yes	yes	2018-04-05	left	70-99	No	#NULL!	#NULL!	#NULL!	no	Homozygous wildtype	no	Homozygous wildtype	no	Homozygous wildtype	197	2018-04-05	#NULL!	#NULL!	#NULL!	#NULL!	228	2019-10-24	217	#NULL!	#NULL!	178	0	#NULL!	#NULL!	22	88.3349	2018-04-05
756814	female	64	167	69	24.7	no	yes	yes	no	2017-04-01	yes	yes	Clopidogrel	no	Clopidogrel	2000-01-01	yes	no	2018-04-12	right	50-70	No	#NULL!	#NULL!	#NULL!	no	Homozygous wildtype	no	Homozygous wildtype	no	Homozygous wildtype	244	2018-04-12	222	2018-04-13	#NULL!	#NULL!	199	2018-07-10	105	209	#NULL!	14	57	6	#NULL!	93	54.8052	2018-04-12
756815	male	71	193	94	25.2	no	yes	yes	yes	2018-04-09	quit long time ago	no	Clopidogrel	no	Clopidogrel	2000-01-01	yes	no	2018-04-18	left	0-50%	No	#NULL!	#NULL!	#NULL!	no	Homozygous wildtype	no	Homozygous wildtype	no	Homozygous wildtype	304	2018-04-18	217	2018-04-19	#NULL!	#NULL!	220	2018-08-06	7	104	#NULL!	5	98	52	#NULL!	98	61.1402	2018-04-18
756816	male	70	175	110.8	36	no	yes	yes	yes	2017-12-20	never	no	Clopidogrel	no	Clopidogrel	2000-01-01	yes	yes	2018-04-19	left	70-99	No	#NULL!	#NULL!	#NULL!	yes	Heterozygous loss of function	no	Homozygous wildtype	no	Homozygous wildtype	243	2018-04-19	262	2018-04-20	#NULL!	#NULL!	184	2019-10-22	42	110	#NULL!	106	83	58	#NULL!	42	33.01	2018-04-19
756817	male	81	180	90.6	28	no	yes	yes	yes	2018-04-08	quit long time ago	no	Ascal	no	Clopidogrel	2018-04-20	yes	yes	2018-04-19	left	70-99	No	#NULL!	#NULL!	#NULL!	yes	Homozygous loss of function	no	Homozygous wildtype	no	Homozygous wildtype	195	2018-04-19	259	2018-04-20	#NULL!	#NULL!	268	2018-08-31	232	309	#NULL!	249	0	0	#NULL!	7	83.2854	2018-04-19
756818	female	73	160	70	27.3	no	yes	yes	no	2018-04-23	quit long time ago	no	Ascal	no	Clopidogrel	2018-04-25	yes	yes	2018-05-09	left	70-99	No	#NULL!	#NULL!	#NULL!	no	Homozygous wildtype	no	Homozygous wildtype	yes	Heterozygous increase of function	267	2018-05-09	263	2018-05-10	#NULL!	#NULL!	277	2018-08-08	258	262	#NULL!	34	3	0	#NULL!	88	74.291	2018-05-09
756819	female	76	175	69	22.5	no	no	no	no	2018-04-13	yes	no	Ascal	no	Clopidogrel	2018-05-02	no	no	2018-05-09	right	70-99	No	#NULL!	#NULL!	#NULL!	yes	Heterozygous loss of function	no	Homozygous wildtype	yes	Heterozygous increase of function	268	2018-05-09	#NULL!	2018-05-10	#NULL!	#NULL!	221	2018-07-30	140	#NULL!	#NULL!	9	48	#NULL!	#NULL!	96	47.4933	2018-05-09
756820	male	62	176	51	16.4	yes	no	no	yes	2018-04-21	yes	no	Clopidogrel	no	Clopidogrel	2000-01-01	no	no	2018-05-17	right	50-70	No	#NULL!	#NULL!	#NULL!	no	Homozygous wildtype	no	Homozygous wildtype	no	Homozygous wildtype	333	2018-05-17	316	2018-05-18	#NULL!	#NULL!	219	2018-08-31	51	89	#NULL!	84	85	72	#NULL!	62	4.52202	2018-05-17
756821	male	78	175	110	36.1	no	no	no	yes	2018-05-27	quit long time ago	yes	Ascal	yes	Clopidogrel	2018-05-27	yes	yes	2018-05-31	right	none	No	#NULL!	#NULL!	#NULL!	no	Homozygous wildtype	no	Homozygous wildtype	yes	Heterozygous increase of function	144	2018-05-31	249	2018-06-01	#NULL!	#NULL!	222	2018-08-28	9	146	#NULL!	155	93	42	#NULL!	30	51.7638	2018-05-31
756822	male	67	180	69	21.3	no	yes	no	no	2018-05-06	never	no	Ascal	no	Clopidogrel	2018-05-18	yes	no	2018-05-31	right	70-99	No	#NULL!	#NULL!	#NULL!	yes	Heterozygous loss of function	no	Homozygous wildtype	no	Homozygous wildtype	210	2018-05-31	225	2018-06-01	#NULL!	#NULL!	198	2018-08-29	58	186	#NULL!	128	72	17	#NULL!	35	69.8242	2018-05-31
756823	male	76	174	73	24.11	no	yes	yes	no	2018-05-19	quit long time ago	no	Ascal	no	Clopidogrel	2018-05-24	yes	yes	2018-06-07	left	none	No	#NULL!	#NULL!	#NULL!	no	Homozygous wildtype	no	Homozygous wildtype	no	Homozygous wildtype	206	2018-06-07	248	2018-06-08	#NULL!	#NULL!	244	2018-09-10	111	180	#NULL!	133	46	27	#NULL!	45	61.7053	2018-06-06
756824	male	71	178	98	30.9	yes	yes	yes	no	2018-05-26	quit long time ago	no	Clopidogrel	no	Other anticoagulant therapy (Vit K or DOAC)	2000-01-01	yes	yes	2018-06-07	right	50-70	No	#NULL!	#NULL!	#NULL!	yes	Heterozygous loss of function	no	Homozygous wildtype	yes	Heterozygous increase of function	283	2018-06-07	277	2018-06-08	246	2018-06-28	#NULL!	#NULL!	131	154	134	#NULL!	54	44	46	#NULL!	64.3995	2018-06-06
756825	male	74	168	75	26.3	yes	yes	yes	no	2017-06-01	yes	no	none	no	Clopidogrel	2018-07-06	yes	no	2018-06-14	right	occlusion	No	#NULL!	#NULL!	#NULL!	no	Homozygous wildtype	no	Homozygous wildtype	yes	Homozygous increase of function	241	2018-06-14	257	2018-06-15	#NULL!	#NULL!	217	2018-11-01	262	286	#NULL!	105	0	0	#NULL!	52	83.2029	2018-06-14
756826	female	57	157	69	27.99	yes	no	no	yes	2018-06-01	yes	no	Ascal en clopidogrel	no	Ascal en clopidogrel	2000-01-01	yes	no	2018-06-14	left	50-70	Yes	TIA	2019-08-06	#NULL!	no	Homozygous wildtype	no	Homozygous wildtype	no	Homozygous wildtype	227	2018-06-14	248	2018-06-15	229	2019-06-28	192	2019-09-06	162	249	145	139	29	0	37	28	88.8237	2018-06-14
756827	male	72	185	88	25.7	yes	no	no	no	2017-01-01	quit long time ago	yes	Clopidogrel	no	Clopidogrel	2000-01-01	yes	yes	2018-06-21	right	70-99	Yes	Cardiac event	2018-06-24	#NULL!	no	Homozygous wildtype	no	Homozygous wildtype	yes	Homozygous increase of function	231	2018-06-21	277	2018-06-22	#NULL!	#NULL!	226	2019-11-05	97	197	#NULL!	95	58	29	#NULL!	58	30.3001	2018-06-21
756828	female	69	170	69	24	no	yes	yes	yes	2018-07-12	yes	no	Clopidogrel	no	Clopidogrel	2000-01-01	yes	no	2018-07-19	right	50-70	Yes	minor stroke	2019-05-13	475	no	Homozygous wildtype	no	Homozygous wildtype	yes	Heterozygous increase of function	288	2018-07-19	325	2018-07-20	226	2018-10-30	255	2019-05-16	150	169	88	131	48	48	61	49	65.4614	2018-07-19
756829	male	79	178	68	21.5	yes	yes	yes	yes	2018-04-17	yes	no	Ascal	no	Clopidogrel	2018-05-17	yes	no	2018-07-19	right	occlusion	Yes	TIA	2018-09-23	#NULL!	no	Homozygous wildtype	no	Homozygous wildtype	yes	Homozygous increase of function	265	2018-07-19	320	2018-07-20	#NULL!	#NULL!	#NULL!	#NULL!	213	262	#NULL!	#NULL!	19	18	#NULL!	#NULL!	71.5901	2018-07-19
756830	male	70	174	82	27.1	no	yes	yes	yes	2018-06-21	quit long time ago	no	none	yes	Clopidogrel	2018-07-02	no	yes	2018-07-19	left	none	No	#NULL!	#NULL!	#NULL!	yes	Heterozygous loss of function	no	Homozygous wildtype	yes	Heterozygous increase of function	177	2018-07-19	221	2018-07-20	#NULL!	#NULL!	#NULL!	#NULL!	132	144	#NULL!	#NULL!	25	35	#NULL!	#NULL!	67.03	2018-07-19
756831	male	82	#NULL!	60.5	#NULL!	no	yes	no	yes	2018-07-13	never	yes	none	no	Clopidogrel	2018-07-17	yes	no	2018-07-26	left	none	Yes	major stroke	2018-07-27	186	yes	Heterozygous loss of function	no	Homozygous wildtype	yes	Heterozygous increase of function	182	2018-07-26	201	2018-07-27	#NULL!	#NULL!	#NULL!	#NULL!	72	216	#NULL!	#NULL!	60	0	#NULL!	#NULL!	70.5531	2018-07-26
756832	male	57	190	125	34.6	yes	yes	yes	yes	2018-07-19	yes	no	Clopidogrel	no	Ascal en clopidogrel	2018-07-19	yes	no	2018-07-26	right	70-99	No	#NULL!	#NULL!	175	no	Homozygous wildtype	no	Homozygous wildtype	no	Homozygous wildtype	171	2018-07-26	208	2018-07-27	#NULL!	#NULL!	191	2018-11-23	155	187	#NULL!	202	9	10	#NULL!	0	81.5098	2018-07-26
756833	male	80	170	62	21.4	no	yes	yes	yes	2018-07-26	yes	yes	Ascal en clopidogrel	no	Ascal en clopidogrel	2000-01-01	yes	no	2018-08-02	right	70-99	No	#NULL!	#NULL!	#NULL!	no	Homozygous wildtype	no	Homozygous wildtype	yes	Heterozygous increase of function	162	2018-08-02	169	2018-08-03	#NULL!	#NULL!	167	2018-10-25	121	142	#NULL!	7	26	16	#NULL!	96	72.0186	2018-08-02
756834	male	78	165	63	23.1	no	no	no	yes	2018-08-01	never	no	none	yes	Clopidogrel	2018-08-03	yes	no	2018-08-09	left	70-99	No	#NULL!	#NULL!	#NULL!	yes	Heterozygous loss of function	no	Homozygous wildtype	no	Homozygous wildtype	198	2018-08-09	241	2018-08-10	#NULL!	#NULL!	200	2018-11-12	186	243	#NULL!	178	6	0	#NULL!	11	68.5254	2018-08-09
756835	male	79	176	66	21.3	no	yes	yes	yes	2018-08-08	quit long time ago	no	Clopidogrel	no	Clopidogrel	2000-01-01	yes	yes	2018-08-16	right	70-99	No	#NULL!	#NULL!	174	no	Homozygous wildtype	no	Homozygous wildtype	yes	Heterozygous increase of function	231	2018-08-16	265	2018-08-17	#NULL!	#NULL!	258	2019-01-30	114	203	#NULL!	109	51	23	#NULL!	58	42.8396	2018-08-16
756836	female	68	167	86	30.8	no	yes	yes	yes	2018-06-23	quit recently	no	none	no	Clopidogrel	2018-06-23	yes	yes	2018-09-13	right	70-99	No	#NULL!	#NULL!	#NULL!	no	Homozygous wildtype	no	Homozygous wildtype	no	Homozygous wildtype	301	2018-09-13	313	2018-09-14	#NULL!	#NULL!	239	2019-10-24	89	170	#NULL!	58	70	46	#NULL!	76	43.863	2018-09-13
756837	female	52	172	90	30.4	no	no	no	yes	2018-08-01	quit long time ago	no	none	yes	Clopidogrel	2018-09-04	yes	yes	2018-09-13	left	70-99	No	#NULL!	#NULL!	#NULL!	no	Homozygous wildtype	no	Homozygous wildtype	yes	Homozygous increase of function	193	2018-09-13	198	2018-09-14	#NULL!	#NULL!	235	2019-02-18	64	61	#NULL!	33	67	69	#NULL!	86	17.1666	2018-09-13
756838	male	65	172	70	23.66	yes	yes	yes	yes	2018-08-30	yes	no	Ascal	no	Clopidogrel	2018-09-13	yes	yes	2018-09-20	right	70-99	No	#NULL!	#NULL!	#NULL!	no	Homozygous wildtype	no	Homozygous wildtype	no	Homozygous wildtype	201	2018-09-20	224	2018-09-21	#NULL!	#NULL!	246	2019-04-16	58	123	#NULL!	157	71	45	#NULL!	36	51.4209	2018-09-20
756839	female	61	166	84	30.5	yes	yes	yes	yes	2018-09-26	never	no	Clopidogrel	no	Clopidogrel	2018-09-27	yes	yes	2018-10-04	left	50-70	Yes	TIA	2019-10-01	241	no	Homozygous wildtype	no	Homozygous wildtype	yes	Heterozygous increase of function	253	2018-10-04	269	2018-10-05	#NULL!	#NULL!	174	2019-10-30	223	273	#NULL!	191	12	0	#NULL!	0	60.5737	2018-10-04
756840	male	75	165	77	28.2	no	no	yes	yes	2018-05-01	never	yes	Ascal	no	Clopidogrel	2019-09-14	no	no	2018-10-04	left	70-99	Yes	Cardiac event	2018-10-08	#NULL!	no	Homozygous wildtype	no	Homozygous wildtype	yes	Heterozygous increase of function	199	2018-10-04	#NULL!	#NULL!	#NULL!	#NULL!	192	2019-02-08	102	#NULL!	#NULL!	19	49	#NULL!	#NULL!	90	33.7891	2018-10-04
756841	female	86	168	55	24.8	no	yes	yes	yes	2018-06-01	yes	yes	Ascal	no	Clopidogrel	2018-10-08	yes	yes	2018-10-09	right	50-70	No	#NULL!	#NULL!	129	no	Homozygous wildtype	no	Homozygous wildtype	yes	Heterozygous increase of function	212	2018-10-09	296	2018-10-10	#NULL!	#NULL!	248	2019-02-20	185	343	#NULL!	55	13	0	#NULL!	78	84.4329	2018-10-09
756842	female	60	170	82	28.4	no	yes	yes	yes	2018-10-14	yes	no	Clopidogrel	no	Clopidogrel	2000-01-01	yes	no	2018-10-25	right	70-99	No	#NULL!	#NULL!	335	yes	Heterozygous loss of function	no	Homozygous wildtype	no	Homozygous wildtype	139	2018-10-25	226	2018-10-26	#NULL!	#NULL!	219	2019-09-09	9	205	#NULL!	79	93	9	#NULL!	64	55.8212	2018-10-25
756843	male	65	187	83	23.7	no	yes	yes	no	1900-01-01	quit long time ago	no	Clopidogrel	no	Clopidogrel	2000-01-01	yes	no	2018-11-01	right	70-99	No	#NULL!	#NULL!	122	no	Homozygous wildtype	no	Homozygous wildtype	no	Homozygous wildtype	205	2018-11-01	182	2018-11-02	#NULL!	#NULL!	216	2019-03-26	148	130	#NULL!	123	27	29	#NULL!	43	49.2446	2018-11-01
756844	male	73	160	60	23.4	yes	no	yes	yes	2018-10-20	quit long time ago	no	Ascal en clopidogrel	no	Ascal en clopidogrel	2000-01-01	no	no	2018-11-08	right	50-70	No	#NULL!	#NULL!	#NULL!	no	Homozygous wildtype	no	Homozygous wildtype	no	Homozygous wildtype	245	2018-11-08	250	2018-11-09	#NULL!	#NULL!	177	2019-11-12	130	181	#NULL!	118	47	28	#NULL!	33	38.8291	2018-11-08
756845	male	72	173	93	31.1	yes	no	no	yes	2018-11-07	yes	no	Clopidogrel	no	Clopidogrel	2018-11-07	no	no	2018-11-22	right	70-99	No	#NULL!	#NULL!	330	no	Homozygous wildtype	no	Homozygous wildtype	no	Homozygous wildtype	160	2018-11-22	223	2018-11-23	#NULL!	#NULL!	242	2019-02-18	55	189	#NULL!	188	65	15	#NULL!	22	40.2915	2018-11-22
756846	male	73	175	80	26.1	no	yes	yes	yes	2018-07-31	yes	yes	Clopidogrel	no	Clopidogrel	2000-01-01	yes	no	2018-12-13	left	70-99	No	#NULL!	#NULL!	186	no	Homozygous wildtype	no	Homozygous wildtype	no	Homozygous wildtype	273	2018-12-13	282	2018-12-14	#NULL!	#NULL!	315	2019-03-19	132	229	#NULL!	329	52	19	#NULL!	0	52.9003	2018-12-13
756847	male	79	190	100	27.7	no	no	yes	yes	2018-11-27	never	no	none	no	Clopidogrel	2018-12-03	yes	no	2018-12-20	left	50-70	No	#NULL!	#NULL!	193	yes	Heterozygous loss of function	no	Homozygous wildtype	yes	Heterozygous increase of function	146	2018-12-19	195	2018-12-21	#NULL!	#NULL!	162	2019-03-26	88	191	#NULL!	41	40	2	#NULL!	75	74.4884	2018-12-19
756848	male	85	180	81	25	no	yes	yes	yes	2018-12-18	quit recently	no	Ascal	yes	Ascal en clopidogrel	2018-12-18	yes	yes	2019-01-03	right	70-99	No	#NULL!	#NULL!	124	no	Homozygous wildtype	no	Homozygous wildtype	yes	Heterozygous increase of function	234	2019-01-03	279	2019-01-04	#NULL!	#NULL!	196	2019-03-22	203	234	#NULL!	202	13	16	#NULL!	0	41.1242	2019-01-03
756849	male	85	172	70	22.7	no	yes	no	yes	2018-12-28	quit long time ago	no	Ascal	yes	Clopidogrel	2018-12-28	yes	no	2019-01-03	right	70-99	No	#NULL!	#NULL!	#NULL!	no	Homozygous wildtype	no	Homozygous wildtype	yes	Heterozygous increase of function	182	2019-01-03	183	2019-01-04	#NULL!	#NULL!	161	2019-09-05	159	178	#NULL!	77	13	3	#NULL!	52	71.6672	2019-01-03
756850	female	64	167	75	26.9	no	yes	yes	yes	2019-01-02	yes	no	none	no	Clopidogrel	2019-01-15	yes	no	2019-01-24	right	70-99	No	#NULL!	#NULL!	#NULL!	no	Homozygous wildtype	no	Homozygous wildtype	yes	Heterozygous increase of function	223	2019-01-24	264	2019-01-25	#NULL!	#NULL!	197	2019-10-24	113	171	#NULL!	11	49	35	#NULL!	94	56.7208	2019-01-24
[truncated: 29 more columns]
